# Supplementary material for: Assessing the reliability of a digital inclinometer app for measuring hip, knee, and ankle proprioception
Source: PLoS One. 2024 Sep 23;19(9):e0308737. doi: 10.1371/journal.pone.0308737 (PMC11419353; doi:10.1371/journal.pone.0308737)
Supplement: S1 Raw data — (XLSX) [file pone.0308737.s001.xlsx]

## Sheet: Hip Proprioception Data
Subject	Left Leg Trials					Right Leg Trials
1	0.61	4.59	1.58	2.09	0.83	0.4	2.92	2.26	3.26	3.11
2	3.76	0.45	3.2	1.43	0.98	0.39	3.02	0.14	0.75	0.98
3	1.37	4.63	1.3	4.83	0.02	2.46	3.02	3	3.6	3.24
4	3.22	4.44	0.15	2.74	3.06	4.2	0.82	1.35	3.86	1.18
5	4.5	2.73	4.87	1.86	0.57	0.23	0.98	0.29	1.1	0
6	1.42	0.19	0.16	0.49	0.16	0.23	3.06	3.37	0.57	1.66
7	3.48	1.81	1.86	2.11	3.28	1.17	0.09	1.66	0.66	1.94
8	0.41	1.32	1	0.2	0.32	0.35	0.75	1.7	0.14	0.79
9	1.42	0.21	0.64	1.79	0.31	1.18	0.34	1.45	0.02	3.13
10	3.24	2.23	3.62	2.79	2.94	2.8	0.15	2.21	2.59	3.39
11	1.75	3.37	5.1	6.61	7.1	3.2	1.02	0.59	0.85	3.48
12	0.15	0.53	2.78	0.61	1.36	0.66	3.97	2.55	1.32	0.35
13	0.02	6.57	3.96	5.77	5.33	2.15	3.86	2.56	3.5	2.82
14	0.11	0.27	0.11	0.75	0.36	1.89	0.06	3.7	1.15	0.27
15	2.33	1.34	0.73	0.45	0.95	2.5	2.01	2.01	2.54	3.62
16	3.19	4.79	3.08	4.23	4.45	4.72	3.23	7.7	1.31	0.2
17	3.03	5.89	3.29	5.41	2.5	1.46	4.97	1.02	1.14	4.25
18	7.97	4.71	4.66	6.67	4.23	9.06	6.78	7.63	9.75	5.9
19	0.06	1.44	1.88	0.56	1.27	0.63	3.95	0.54	5.96	3.12
20	6.28	2.74	3.64	0.17	6.46	2.05	3.21	1.52	1.52	1.19
21	1.79	9.18	2.96	2.21	0.75	4.38	2.39	0.84	4.75	2.35
22	2.12	0.26	3.79	3.95	2.53	2.53	0.21	1.8	2.21	0.86
23	4.11	1.49	4.6	3.67	4.25	1.73	4.74	7.6	10.62	11.6
24	1.05	1.25	3.87	6.07	1.26	1.76	2.53	1.99	1.83	2.27
25	2.71	1.82	2.2	2.28	0.57	1.26	0.64	1.32	0.58	1.08
26	1.51	6.32	1.84	2.74	6.83	3.64	4.81	2.33	1.17	2.93
27	7.06	3.73	0.8	4.59	5.21	3	5.02	6.24	3.8	0.65
28	3.84	2.19	1.86	0.94	1.07	3.33	5.89	2.72	1.66	1.2
29	2.51	0.13	0.17	1.11	1.06	1.84	2.94	0.24	0.7	2.16
30	4.25	1.57	2.29	4.29	4.68	0.36	1.74	0.25	2.07	0.61
31	0.09	0.89	3.03	0.09	1.27	5.8	1.01	1.16	2.21	4.05
32	1.64	0.8	2.81	0.26	1.33	0.91	2.33	0.86	0.83	0.04
33	1.41	3.01	1.54	1.14	0.18	2.55	3.85	0.18	1.21	0.18
34	0.35	1.46	5.79	3.03	6.27	2.26	0.88	1.15	0.17	1.5
35	1.48	4.03	1.97	3	0.76	4	5.09	2.16	4.71	3.27
36	6.53	6.69	4.05	3.34	13.03	4.68	5.42	4.76	4.67	1.98
37	2.35	2.63	3.35	0.77	1.13	0.13	0.81	0	0.67	2.85
38	3.96	4.14	3.81	1.19	0.29	2.35	4.34	2.02	0.56	2.52
39	1.8	5.53	1.75	2.17	3.42	0.83	2.72	3.99	3.91	3.55
40	4.47	3.83	2.87	1.91	2.05	3.36	0.24	1.69	3.01	0.02
41	1.27	3.04	0.72	6.09	2.99	1.74	3.09	3.72	2.7	3.29
42	0.42	1.56	0.77	0.78	1.38	0.23	3.76	2.86	0.91	0.62

## Sheet: Knee Proprioception Data
Subject	Pre-Activity Trials					Post-Activity Trials
1	1.5147	2.29333	1.9942	0.66134	1.69816	2.81591	3.37281	6.56031	4.74457	3.26994
2	1.45161	2.26922	2.41591	0.140176	0.356102	0.676666	0.162772	0.642049	0.919109	0.696559
3	2.94099	2.7748	2.82648	2.34897	1.58748	0.073997	1.70431	0.394706	2.14346	1.76194
4	2.58738	2.20394	4.28881	1.038	5.30123	4.41165	3.89629	1.53073	2.26077	1.38475
5	0.320263	0.701343	1.28305	0.603909	0.738841	1.44524	0.405594	1.89826	0.442931	1.2767
6	5.02018	0.038259	0.844075	2.99197	0.742155	0.586727	2.29674	2.26688	2.9281	4.28663
7	1.00123	0.049393	1.46553	2.39056	0.898212	0.717673	0.311169	0.599382	3.83559	1.15838
8	0.46565	2.67816	2.43153	1.07219	0.673587	1.04497	2.87321	4.1954	1.25526	1.80239
9	1.17837	0.734661	0.724511	0.641226	2.32482	1.55834	0.274857	0.820141	1.44628	1.95441
10	3.09892	0.12189	2.00716	3.21501	1.02158	1.37511	1.06204	0.764021	0.25869	2.20592
11	1.53944	0.30257	1.69829	1.84996	0.00193	0.44487	0.475743	0.689259	0.303976	0.434723
12	3.74564	3.16993	2.53387	1.06269	3.14906	2.38098	4.62628	1.96543	3.55588	1.01375
13	1.50411	1.84616	1.20618	1.9806	0.41373	1.25483	1.17014	0.244435	1.13825	2.41038
14	2.94776	3.78194	2.04565	0.88552	0.75508	1.03769	0.256861	1.13601	0.16186	1.8721
15	1.26434	0.627711	0.03417	1.43576	3.69085	1.49594	1.27819	1.65462	1.75628	0.839801
16	2.1941	1.054	0.585886	1.28108	0.514125	1.64945	4.81896	1.04764	0.194429	0.580402
17	2.54832	3.47154	2.29926	2.76758	2.5656	1.86694	1.62447	2.16124	2.43769	2.09367
18	0.225108	1.09287	1.5677	3.7367	0.85464	1.28533	0.83971	1.48611	1.61967	1.75869
19	3.52304	0.72697	1.24675	1.1068	2.89304	4.3224	4.49776	2.64617	4.04141	4.85671
20	2.56262	0.31438	3.32525	2.61315	4.48202	2.28645	2.5096	2.03661	4.20802	1.24281
21	0.550624	0.26075	0.0593	2.23862	0.05398	2.77812	3.30731	2.13296	2.71722	1.67704
22	1.22921	0.79021	0.847195	0.247687	1.48887	0.11679	0.317086	0.14736	0.398309	1.23197
23	0.046897	0.744411	0.555454	0.6418	0.16525	1.33459	4.93093	0.3571	2.46657	0.79231
24	4.08033	0.07733	1.43057	2.56057	3.52868	0.27925	3.77365	2.97421	0.565624	1.11784
25	2.68308	7.33304	1.62952	4.05029	5.68032	8.53937	4.93477	0.559926	3.87686	2.27487
26	0.2761	5.25116	1.84817	0.457073	2.03095	0.303502	0.926489	0.519433	4.0236	1.33604
27	0.9	2.1	1.5	0	0.1	1.7	1.7	0.5	0.4	0.1
28	1.1	2	2.5	0.1	0.8	1.8	1.6	1	0.1	0.6
29	0.1	1.3	2.5	1.2	1.4	3.4	2.2	0	3.3	3.7
30	3.5	0.8	0.2	0.7	2.5	2.4	4	1	0.1	1.3

## Sheet: Ankle Proprioception Data
Subject	Trial 1	Trial 2	Trial 3	Trial 4	Trial 5	Trial 6	Trial 7	Trial 8	Trial 9	Trial 10
1	3.48	1.13	3.67	0.83	0.69	1.76	2.55	3.2	7.59	1.22
2	5.77	3.15	0.2	1.15	3.54	2.74	5.79	4.29	3.73	4.85
3	5.46	2.85	6.19	3.3	2.33	2.3	5.71	1.4	2.17	2.88
4	8.28	0.07	0.88	7.75	0.91	1.45	3.33	0.23	3.26	3.11
5	4.25	0.48	2.6	0.17	0.24	0.91	2.19	4.8	1.51	0.56
6	2.1	1	0.29	2.04	3.17	1.06	0.88	4.16	0.48	4.74
7	0.94	1.96	0.11	1.35	2.36	4.27	0.6	4.29	0.13	1.08
8	1.02	3.78	1.8	3.08	2.12	3.21	2.17	1.54	2.54	2.51
9	0.08	2.88	5.12	0.4	5.75	4.41	0.19	4.76	3.4	3.84
10	4.9	1.25	5.1	1.66	1.77	1.4	2.66	1.88	1	0.62
11	2.29	2.76	5.63	0.63	0.52	1.89	1.02	9.93	4.54	2.21
12	1.39	2.3	6.62	2.98	2.07	2.35	3.88	9.31	2.35	9.02
13	2.84	4.94	3.27	5.03	2.84	0.59	4.43	1.38	2.57	5.77
14	0.32	0.24	0.55	1.07	1.96	3.59	0.82	2.99	3.54	3.85
15	2.26	2.82	10.9	3.22	0.08	12.32	1.74	8.01	0.12	0.48
16	1.42	0.02	3.04	1.53	3.22	0.92	2.33	1.78	2.9	0.98
17	0.69	1.48	0.56	0.57	5.75	2.86	3.25	3.76	0.64	6.21
18	6.35	3	6.81	4.35	0.76	1.64	1.58	0.36	4.17	1.17
19	6.05	18.59	3.83	3.73	9.32	4.93	8.99	12.38	17.07	7.77
20	3.11	2.19	1.28	0.07	0.14	1.66	0.72	4.68	0.22	0.96
21	4.92	0.38	3.23	0.45	0.66	6.37	3.58	7.65	8.91	1.02
22	0.65	0.72	0.18	0.3	0.35	4.85	5.48	3.29	2.23	2.96
23	2.56	2.03	0.69	4.2	2.01	6.04	5.33	2.07	3.02	6.06
24	0.93	1.12	0.39	5.02	4.82	2.08	0.77	5.14	0.37	3.15
25	6.03	2.63	0.23	1.93	1.46	0.24	0.65	2.64	5.75	1.15
26	0.45	0.61	1.87	2.2	1.57	6.62	0.28	1.74	3.96	8.69
27	1.14	0.35	2.25	2.29	5.91	2.36	2.94	1.06	0.41	2.75
28	7.79	5.2	3.08	2.78	4.26	0.35	1.02	1.59	1.82	7.34
29	1.68	2.93	4.37	5.11	0.79	1.65	3.49	3.07	3.34	0.45
30	3.27	0.36	1.78	3.35	3.39	4.2	3.12	4.94	0.86	5.29
31	7.05	5.59	8.63	2.16	4.4	1.75	6.14	4.13	2.51	2.36
32	1.85	0.88	5.5	1.07	3.09	2.83	1.92	1.66	2.43	1.3
33	2.14	0.03	4.94	2.47	2.7	0.35	0.04	1.36	1.34	0.91
34	0.57	2.47	2.94	1.89	4.49	0.3	3.8	1.26	0.69	1.33
35	0.11	0.3	2.26	3.72	3.15	0.46	4.76	4.04	0.84	0.16
36	0.64	7.54	4.53	0.69	1.98	2.9	6.34	1.62	2.79	9.24
37	3.3	0.68	1.5	1.84	6.9	3.29	3.35	0.61	1.88	6.6
38	5.32	3.68	2.58	1.13	8.12	0.2	1.13	2.37	0.15	0.84
39	3.21	2.49	0.11	2.6	4.12	4.43	3.54	0.61	3.81	4.86
40	7.62	1.13	4.05	13.48	2.13	1.56	2.94	1.15	5.7	1.49
41	0.78	0.4	2.73	0.02	0.03	1.15	0.64	2.23	0.63	0.49
42	9.62	0.77	2.96	3.78	4.94	9.11	7.33	3.99	2.41	3.65
43	1.64	0.27	2.51	4.35	6.04	5.79	2.43	5.94	5.78	5.47
44	0.16	1.42	0.33	1.57	1.3	0.94	7.53	1.95	6.12	4.23
45	5.09	1.81	0	5.62	3.42	7.34	3.32	0.04	3.14	4.29
46	1.79	1.17	3.81	4.1	2.03	0.53	1.7	0.67	0.62	2.66
